# Supplementary material for: Age-related differences in clinical characteristics of invasive group G streptococcal infection: Comparison with group A and group B streptococcal infections
Source: PLoS One. 2019 Mar 7;14(3):e0211786. doi: 10.1371/journal.pone.0211786 (PMC6405256; doi:10.1371/journal.pone.0211786)
Supplement: S1 Table — (XLSX) [file pone.0211786.s001.xlsx]

## Sheet: S1 Table1
S1 Table Characteristics of invasive Group G streptococcal infection as compared to invasive Group A and B streptococcal infections among different age groups
Characteristics	Age < 60				60 ≤ Age < 80				80 ≤ Age
	iGAS (n=8)	iGBS (n=20)	iGGS (n=8)	p-value*	iGAS (n=9)	iGBS (n=26)	iGGS (n=19)	p-value*	iGBS (n=6)	iGGS (n=27)	p-value*
Demographics
Male, No. (%)	4 (50)	10 (50)	6 (75)	0.46	8 (89)	10 (39)	15 (79)	0.004	3 (50)	13 (48)	0.94
Median Body Mass Index (IQR)	21.0 (19.2-21.4)	23.4 (17.2-25.1)	28.2 (25.2-31.3)	0.42	20.8 (18.5-23.7)	23.9 (22.3-26.2)	20.8 (18.8-21.8)	0.15	15.6 b	19.4 (16.7-21.6)	0.31
Clinical manifestations a
Onset				0.17				0.76			0.71
in community	8 (100)	16 (80)	8 (100)		8 (89)	23 (88)	18 (95)		5 (83)	24 (89)
in hospital c	0 (0)	4 (20)	0 (0)		1 (11)	3 (12)	1 (5)		1 (17)	3 (11)
Vital signs, No. (%)
Respiratory rate, ≥22 breaths/min	1 (20)	5 (56)	1 (33)	0.41	1 (14)	7 (37)	6 (40)	0.47	4 (80)	9 (53)	0.28
Systolic blood pressure, ≤100 mmHg	2 (29)	6 (40)	1 (13)	0.39	0 (0)	2 (9)	5 (26)	0.12	1 (17)	3 (12)	0.76
Altered mental status, GCS<15	0 (0)	1 (7)	0 (0)	0.57	1 (14)	5 (20)	10 (53)	0.04	5 (83)	13 (50)	0.14
Temperature, ≥38 ℃	3 (43)	10 (63)	7 (88)	0.06	5 (63)	17 (71)	13 (68)	0.91	5 (83)	20 (80)	0.85
Pulse rate, ≥90 /min	6 (86)	13 (93)	6 (75)	0.19	6 (75)	10 (42)	15 (79)	0.03	4 (67)	15 (65)	0.95
Severiry, No. (%)
Sepsis, qSOFA ≥2	0 (0)	3 (21)	0 (0)	0.19	1 (13)	3 (14)	7 (37)	0.16	4 (67)	8 (36)	0.18
Septic shock	0 (0)	0 (0)	0 (0)	-	1 (25)	1 (20)	1 (10)	0.75	0 (0)	0 (0)	-
Admission to Intensive Care Unit	2 (25)	0 (0)	0 (0)	0.03	2 (22)	5 (19)	2 (11)	0.66	0 (0)	0 (0)	-
Laboratory data
median WBC (10^3), /µL (range)	16 （5.6-21.4）	10.5 (2.1-35)	8.2(4.8-1.4)	0.19	18.6(4.9-26.8)	10.7(0.4-24.9)	11.7(2.2-19.4)	0.02	10.4(2.5-14.9)	11.5(2.2-25.6)	0.51
median CRP, mg/dL (range)	7.6 (0.3-37.7)	2.9 (0.3-29.6)	1.6 (0.1-25.8)	0.28	19.8 (10.2-36.5)	6.5(0-33.4)	5.5(0-40)	0.02	9.3(0.6-29.6)	8.4(0.2-36.6)	0.73
Interventions, No. (%)
Oxygen supply	0 (0)	1 (7)	0 (0)	0.64	2 (33)	5 (25)	1 (5)	0.15	3 (33)	7 (30)	0.21
Ventilator	1 (13)	0 (0)	0 (0)	0.17	2 (22)	4 (15)	1 (5)	0.4	0 (0)	0 (0)	-
Surgical interventions	2 (25)	1 (5)	1 (13)	0.31	2 (22)	2 (8)	3 (16)	0.48	0 (0)	3 (11)	0.39
Clinical materials, No. (%) d
Blood	7 (88)	19 (95)	6 (75)	0.31	9 (100)	26 (100)	16 (84)	0.05	6 (100)	25 (93)	0.49
Cerebrospinal fluid	0 (0)	1 (5)	0 (0)	0.66	0 (0)	1 (4)	0 (0)	0.58	0 (0)	0 (0)	-
Pleural effusion	0 (0)	0 (0)	1 (13)	0.17	0 (0)	0 (0)	0 (0)	-	0 (0)	0 (0)	-
Ascites	2 (25)	0 (0)	0 (0)	0.03	0 (0)	0 (0)	2 (11)	0.15	0 (0)	0 (0)	-
Synovial fluid	0 (0)	0 (0)	2 (25)	0.03	1 (11)	0 (0)	2 (11)	0.23	0 (0)	2 (7)	0.49
Underlying disease, No. (%) e
Congestive heart failure	0 (0)	0 (0)	0 (0)	-	0 (0)	6 (23)	1 (5)	0.1	3 (50)	13 (48)	0.94
Hypertension	1 (13)	1 (5)	2 (25)	0.31	1 (11)	11 (42)	6 (32)	0.23	3 (50)	15 (56)	0.81
Chronic pulmonary disease	0 (0)	2 (10)	2 (25)	0.27	0 (0)	3 (12)	3 (16)	0.46	1 (17)	1 (4)	0.23
Smoking	2 (25)	2 (10)	1 (13)	0.58	3 (33)	2 (8)	3 (16)	0.18	0 (0)	3 (11)	0.43
Cirrhosis	2 (25)	2 (10)	4 (50)	0.07	0 (0)	3 (12)	3 (16)	0.46	0 (0)	0 (0)	-
Alcohol drinking	2 (25)	2 (10)	6 (75)	0.002	2 (22)	1 (4)	4 (21)	0.16	0 (0)	0 (0)	-
Chronic kidney disease	1 (13)	1 (5)	0 (0)	0.54	0 (0)	2 (8)	0 (0)	0.33	2 (33)	7 (26)	0.71
Diabetes mellitus	0 (0)	3 (15)	1 (13)	0.52	2 (22)	8 (31)	3 (16)	0.51	0 (0)	5 (19)	0.25
Neurologic disease	1 (13)	5 (25)	1 (13)	0.64	2 (22)	5 (19)	3 (16)	0.91	3 (50)	8 (30)	0.34
Chronic skin condition	3 (38)	3 (15)	2 (25)	0.42	2 (22)	6 (23)	7 (37)	0.55	1 (17)	6 (22)	0.76
Edema	1 (13)	1 (5)	0 (0)	0.54	0 (0)	4 (15)	5 (26)	0.21	1 (17)	4 (15)	0.91
Trauma history within 3 months	2 (25)	0 (0)	1 (13)	0.09	2 (22)	1 (4)	1 (5)	0.18	0 (0)	2 (7)	0.49
Malignancy	1 (13)	3 (15)	1 (13)	0.98	3 (33)	8 (31)	8 (42)	0.73	2 (33)	9 (33)	1
Use of immunosuppressive medications	0 (0)	2 (10)	0 (0)	0.43	0 (0)	3 (12)	1 (5)	0.47	0 (0)	1 (4)	0.63
HIV infection	0 (0)	1 (5)	1 (13)	0.54	0 (0)	0 (0)	0 (0)	-	0 (0)	0 (0)	-
Clinical syndrome, No. (%) e
Bacteremia without focus	1 (13)	6 (30)	0 (0)	0.17	1 (11)	6 (23)	1 (5)	0.24	2 (33)	8 (30)	0.86
Cellulitis	4 (50)	3 (15)	5 (63)	0.03	5 (56)	9 (35)	11 (58)	0.25	1 (17)	13 (48)	0.16
Necrotizing fasciitis	1 (13)	0 (0)	0 (0)	0.17	0 (0)	1 (4)	1 (5)	0.79	0 (0)	1 (4)	0.63
All skin and soft tissue infections (SSTI) f	6 (75)	5 (25)	5 (63)	0.03	6 (67)	12 (46)	12 (63)	0.4	1 (17)	15 (56)	0.09
SSTI on face g	0 (0)	0 (0)	1 (20)	0.31	2 (33)	3 (25)	0 (0)	0.12	0 (0)	0 (0)	-
SSTI on upper extremities g	1 (17)	0 (0)	1 (20)	0.59	2 (33)	0 (0)	0 (0)	0.01	0 (0)	1 (7)	0.79
SSTI on lower extremities g	3 (50)	5 (100)	4 (80)	0.16	2 (33)	7 (58)	11 (92)	0.03	1 (100)	12 (80)	0.62
SSTI on trunk g	1 (17)	0 (0)	1 (20)	0.59	0 (0)	0 (0)	0 (0)	-	0 (0)	3 (20)	0.62
Septic arthritis	3 (38)	0 (0)	3 (38)	0.01	2 (22)	2 (8)	4 (21)	0.36	0 (0)	5 (19)	0.25
Osteomyelitis	1 (13)	1 (5)	0 (0)	0.54	0 (0)	4 (15)	2 (11)	0.45	0 (0)	1 (4)	0.63
Epidural abscess	2 (25)	0 (0)	0 (0)	0.03	1 (11)	0 (0)	1 (5)	0.28	0 (0)	1 (4)	0.63
intraabdominal infection	1 (13)	3 (15)	0 (0)	0.52	0 (0)	2 (8)	2 (11)	0.61	0 (0)	0 (0)	-
Pharyngitis	2 (25)	0 (0)	0 (0)	0.03	1 (11)	0 (0)	0 (0)		0 (0)	0 (0)	-
Pneumonia	0 (0)	0 (0)	1 (13)	0.17	1 (11)	1 (4)	0 (0)	0.35	3 (50)	0 (0)	<0.001
Infective endocarditis	0 (0)	4 (20)	0 (0)	0.17	1 (11)	1 (4)	1 (5)	0.71	1 (17)	0 (0)	0.03
Meningitis	0 (0)	3 (15)	0 (0)	0.27	0 (0)	1 (4)	1 (5)	0.79	0 (0)	0 (0)	-
Urinary tract infection	0 (0)	2 (10)	0 (0)	0.43	0 (0)	0 (0)	0 (0)	-	0 (0)	1 (4)	0.63
Outcome
Died in hospital, No. (%)	0 (0)	0 (0)	0 (0)	-	0 (0)	2 (8)	0 (0)	0.33	1 (17)	0 (0)	0.03
median Hospital length of stay, days, (IQR)	16.5(12.8-33.5)	22(11-63)	14(11-25.5)	0.77	30(25-32)	27.5(15.3-64.8)	33(12-58)	0.91	23(18.8-32.5)	33(17-58)	0.48
Abbreviations: iGAS, invasive Group A streptococcal infection; iGBS, invasive Group B streptococcal infection; iGGS, invasive Group G streptococcal infection; IQR, Interquartile Range; GCS, Glasgow Coma Scale; qSOFA, quick Sequential Organ Failure Assessment;
* Categorical variables were analyzed using chi-square test or Fisher exact test and continuous, non-parametric data were analyzed using the Mann-Whitney U test or Kruskal-Wallis test across 3 groups, which were iGAS, iGBS, and iGGS patient groups, as appropriate. p-value <0.05 was statistically significant, and indicated in bold.
a The percentage is of patients for whom data were available, i.e., excluding the missing cases.
b BMI data of only one patient was available
c >48 h after hospital admission
d An isolate may be from one or more clinical materials
e A patinet may have had one or more underlying diseases or clinical syndromes
f Includes cellulitis, infection on the site of pressure ulcer, subcutaneous abscess, myositis, and necrotizing fasciitis
g The denominator is the number of patients with all SSTI in each age, serotype and SSTI may be present on one or more sites of body.
