# Supplementary material for: Age-related differences in clinical characteristics of invasive group G streptococcal infection: Comparison with group A and group B streptococcal infections
Source: PLoS One. 2019 Mar 7;14(3):e0211786. doi: 10.1371/journal.pone.0211786 (PMC6405256; doi:10.1371/journal.pone.0211786)
Supplement: S1 Dataset — (XLS) [file pone.0211786.s002.xls]

## Sheet: GGS_NGGS
ID	0:GGS 1:GBS 2:GAS	the day of specimen collection	specimen_blood	specimen_cerebrospinal fluid	specimen_pleural effusion	specimen_ascites	specimen_synovial fluid	Consultation form 0:normal outpatient, 1:Night and holiday, 2:anburance transport, 3:in hospital	the day from onset	admission day	discharge day	age	age group 1:<60y 2:60-79y 3:>80y	sex 0:male, 1:female	race 0:Japanese, 1:Asian, 2:American and European, 3:others	residence 0:home, 1:care facilities, 2:hospital, 3:homeless, 4:others	office 0:the unemployed, 1:hospital, 2:school, 3:others	degree of care 0:independent, 1:partial assistance, 2:total assistance	respiratory rate (breaths/min)	respiratory rate ≧22 /min	SpO2 (%)	oxypathy 0:no, 1:yes	temperature (℃)	systolic blood pressure (mmHg)	systolic blood pressure≦100 mmHg	diastolic blood pressure (mmHg)	pulse rate (/min)	consciousness 0:Alert, 1:Verbal, 2:Pain, 3:None	Altered mental status (GSC<15) 0:no, 1:yes	sepsis qSOFA≧2	WBC (/μL)	CRP (mg/dL)	Lactate (mmol/L)	Vasopressor	septic shock	surgical interventions	ICU	ventilator	clinical sydrome	bacteremia without focus	cellulitis	STSS	necrotizing fasciitis	part of SSTI 1:face、2:upper extrimity、3:lower extrimity、4：trunk、5:trunk＋lower extrimity、6:except face, 7:upper and lower extrimity	Part of SSTI_face	Part of SSTI_upper extrimity	Part of SSTI_lower extrimity	Part of SSTI_trunk	pneumonia
1	0	2013-12-01	1	0	0	0	0	2	6	2013-12-01	2014-01-08	69	2	0	0	0	3	0	26	1	96	0	41	195	0	75	98	1	1	1	9210	15.1	3.5	1	1	1	1	1		0	0	0	0	0	0	0	0	0	0
2	0	2013-10-10	1	0	0	0	0	2	3	2013-10-10	2013-11-02	88	3	0	0	0	0	0	20	0	91	0	38.1	128	0	57	79	0	0	0	13010	2.7	0.9	0	0	0	0	0		1	0	0	0	0	0	0	0	0	0
3	0	2013-10-07	1	0	0	0	0	2	1			97	3	0	0	0	0	1	18	0	92	1	38.4	90	1	52	100	1	1	1	6750	0.59		0		0	0	0		1	0	0	0	0	0	0	0	0	0
4	0	2013-10-02	1	0	0	0	0	0	10	2013-10-02	2013-10-22	86	3	1	0	0	0	1			92	0	38.2	200	0	80	81	1	1		11460	2.5	1.1	0	0	0	0	0		0	1	0	0	3	0	0	1	0	0
5	0	2013-09-22	1	0	0	0	0	3	1	2013-09-13	2013-10-15	84	3	1	0	2	0	0			95	0	38.2	128	0	80	93	0	0	0	3260	3.06		0		0	0	0		0	0	0	0	0	0	0	0	0	0
6	0	2013-09-10	1	0	0	0	0	2	1	2013-09-10	2013-09-18	72	2	0	0	1	0	1	18	0	94	0	38.9	143	0	79	88	1	1	0	10740	9.4	1.2	0	0	0	0	0		0	1	0	0	3	0	0	1	0	0
7	0	2013-09-06	1	0	0	0	0	1	3	2013-09-06	2013-09-20	86	3	1	0	1	0	2			98	0	38.6	139	0	91	117	0	0	0	13880	18.99		0		0	0	0		0	1	0	0	4	0	0	0	1	0
8	0	2013-09-01	1	0	0	0	0	1	1	2013-09-01	2013-10-18	81	3	0	0	0	0	1	16	0	97	0	38.6	124	0	59	73	0	0	0	18910	9.09	2.7	0	0	0	0	0		0	1	0	0	3	0	0	1	0	0
9	0	2013-07-13	1	0	0	0	0	2	1	2013-07-13	2013-07-27	100	3	1	0	0	0	1	14	0	95	0	38.5	176	0	85	90	1	1	0	10600	3.66	1.1	0	0	0	0	0		1	0	0	0	0	0	0	0	0	0
10	0	2013-07-08	1	0	0	0	0	2	1	2013-07-10	2013-07-23	54	1	0	0	3	0	0	16	0	98	0	39.1	98	1	50	80	0	0	0	9150	0.7	3.1	0	0	0	0	0		0	1	0	0	3	0	0	1	0	0
11	0	2013-06-25	1	0	0	0	0	2	7	2013-06-25	2013-07-17	88	3	1	0	0	0	1	27	1	96	1	40.3	154	0	84	97	1	1	1	13410	12.13	1.5	0	0	0	0	0		0	1	0	0	5	0	0	1	1	0
12	0	2012-10-10	1	0	0	0	0	2	1	2012-10-10	2012-11-19	84	3	1	0	0	0	0	18	0	100	1	28.3	120	0		60	1	1	0	14270	7.57	1.4	0	0	0	0	0		1	0	0	0	0	0	0	0	0	0
13	0	2012-09-26	1	0	0	0	0	1	1			53	1	0	0	0	2	0			94	0	39.5	134	0	103	104	0	0	0	13670	0.42		0		0	0	0		0	1	0	0	1	1	0	0	0	0
14	0	2012-09-21	1	0	0	0	0	2	3	2012-09-21	2012-10-02	71	2	0	0	0	0	0	24	1	94	0	39.9	92	1	48	99	0	0	1	11730	19.72	4.4	0	0	0	0	0		0	1	0	0	3	0	0	1	0	0
15	0	2012-08-19	1	0	0	0	0	2	10	2012-08-19	2012-10-15	91	3	1	0	1	0	0	40	1	95	1	39.5	153	0	51	85	1	1	1	21760	16.83	1.7	0	0	0	0	0		0	0	0	0	3	0	0	1	0	0
16	0	2012-06-17	1	0	0	0	0	3	1	2012-06-04	2012-06-29	84	3	0	0	2	0	0					38	94	1	71	111	0	0		5590	8.6		0		0	0	0		1	0	0	0	0	0	0	0	0	0
17	0	2012-05-31	1	0	0	0	0	0	1	2012-05-31	2012-07-09	72	2	0	0	0	3	0			95	1	39.7	75	1	35	96	1	1	1	6380	0.02		0		0	0	0		0	1	1	0	3	0	0	1	0	0
18	0	2012-02-22	1	0	0	0	0	2	1			82	3	0	0	0	0	0	20	0	99	1	38.8	105	0	67	150	1	1	0	5410	21.07	2.8	0	0	0	0	0		0	1	0	0	3	0	0	1	0	0
19	0	2011-07-13	1	0	0	0	0	2	1	2011-07-13	2011-08-27	77	2	0	0	0	0	0	19	0	93	0	39.5	145	0	112	128	1	1	0	15500	15.15	2.9	0	0	0	0	0		0	1	0	0	3	0	0	1	0	0
20	0	2011-06-30	1	0	0	0	0	2	2			67	2	0	0	0	0	0	18	0	94	0	40.1	177	0	83	127	1	1	0	19390	0.18	1.5	0	0	0	0	0		0	1	0	0	3	0	0	1	0	0
21	0	2011-05-17	1	0	0	0	0	2	1	2011-05-17	2011-06-10	82	3	0	0	0	0	0	21	0	96	0	38.3	167	0	72	86	1	1	0	14220	10.71	1.1	0	0	0	0	0		0	1	0	0	3	0	0	1	0	0
22	0	2011-02-04	1	0	0	0	0	2	3	2011-02-04	2011-07-15	62	2	0	0	0	0	0	10	0	98	0	36.2	190	0	93	97	0	0	0	8440	3.06	2.1	0	0	0	0	0		0	0	0	0	0	0	0	0	0	0
23	0	2010-12-01	1	0	1	0	0	2	1	2010-12-01	2011-01-05	54	1	0	3	0	2	0	24	1	93	0	39.7	150	0	90	135	0	0	0	7160	25.8	8.1	0	0	0	0	0		0	0	0	0	0	0	0	0	0	1
24	0	2010-11-14	1	0	0	0	0	1	3	2010-11-14	2011-01-07	97	3	0	0	0	0	1	22	1	99	1	38.4	147	0	67	99	1	1	1	10620	11.72		0		0	0	0		0	1	0	0	3	0	0	1	0	0
25	0	2010-10-21	1	0	0	0	0	2	1			60	2	1	0	0	0	0	20	0	95	0	39.1	125	0	70	102	0	0	0	8310	0.71		0		0	0	0		0	1	0	0	3	0	0	1	0	0
26	0	2010-10-04	1	0	0	0	0	2	10	2010-10-04	2010-10-15	61	2	0	0	0	0	0	30	1	99	0	39.1	91	1	68	143	1	1	1	10480	5.47		0		0	0	0		0	1	0	0	3	0	0	1	0	0
27	0	2010-09-10	1	0	0	0	0	2	1	2010-09-10	2010-11-04	90	3	0	0	0	0	1	32	1	98	0	38.6	151	0	53	126	1	1	1	22940	8.95		0		1	0	0		0	1	0	0	3	0	0	1	1	0
28	0	2010-09-08	1	0	0	0	0	2	2	2010-09-08	2010-09-20	79	2	1	0	0	0	0	26	1	93	0	39.5	117	0	63	98	1	1	1	11680	33.98		0		0	0	0		0	1	0	0	3	0	0	1	0	0
29	0	2012-01-04	0	0	0	1	0	2	2	2012-01-04	2012-03-22	74	2	1	0	0	0	0	20	0	95	0	36.5	83	1	41	20	1	1	1	15450	2.45	0	0	0	1	1	0		0	0	0	0	0	0	0	0	0	0
30	0	2013-10-18	0	0	0	0	1	0	3	2013-10-21	2013-12-07	40	1	0	0	0	3	0			97	0	36.6	122	0	90	69	0	0	0	10670	6.15		0		1	0	0		0	0	0	0	0	0	0	0	0	0
31	0	2011-08-29	0	0	0	0	1	1	3	2011-08-29	2011-09-30	69	2	0	0	0	0	0			97	0	37.7	109	0	69	100	0	0	0	11830	19.71		0		1	0	0		0	0	0	0	0	0	0		0	0
32	0	2010-07-16	0	0	0	0	1	0	5	2010-07-14	2010-07-28	40	1	1	0	0	3	0					38.1	117	0	76	92	0	0	0	6180	22.52		0		0	0	0		0	0	0	0	0	0	0	0	0	0
33	0	2010-06-09	0	0	0	0	1	0		2010-06-09	2010-09-01	86	3	1	0	0	0	1										0	0		5410	8.44		0		1	0	0		0	0	0	0	0	0	0	0	0	0
34	0	2005-06-27	0	0	0	0	1	2	1	2010-06-28	2010-07-05	89	3	1	0	1	0	0	19	0	96	0	36.4	167	0	82	109	0	0	0	8300	3.18		0		0	0	0		0	0	0	0	0	0	0	0	0	0
35	0	2005-08-25	0	0	0	1	0	3	19	2005-08-20	2006-03-27	61	2	0	0	2	3	0	17	0	97	0	36.8	104	0	70	104	0	0	0	10700	1.25		0		0	0	0		0	0	0	0	0	0	0	0	0	0
36	0	2010-03-23	1	0	0	0	0	2	2	2010-03-23	2010-07-02	68	2	0	0	0	0	0	24	1	98	0	36	129	0	69	103	0	0	0	18150	39.95	0.8	0	0	0	0	0		0	0	0	1	3	0	0	1	0	0
37	0	2009-11-07	1	0	0	0	0	1	2	2009-11-07	2009-12-12	84	3	0	0	0	0	0			96	0	38.5	84	1	52	114	0	0		19020	3.51		0		0	0	0		0	1	0	0	0	0	0	0	0	0
38	0	2009-10-10	1	0	0	0	0	2	3	2009-10-10	2009-10-20	57	1	0	0	1	0	0					40.4	137	0	75	108	0	0	0	13650	2.47		0		0	0	0		0	1	0	0	3	0	0	1	0	0
39	0	2009-08-07	1	0	0	0	0	2	2	2009-08-07	2009-10-06	88	3	0	0	0	0	0	24	1	94	0	38.1	134	0	55	86	1	1	1	15710	32.25		0		0	0	0		0	1	0	0	3	0	0	1	0	0
40	0	2009-07-16	1	0	0	0	0	2	3	2009-07-16	2009-07-25	81	3	1	0	0	0	0	22	1	97	0	39.5	219	0	96	119	1	1	1	16450	0.7	2	0	0	0	0	0		0	0	0	0	0	0	0	0	0	0
41	0	2009-07-04	1	0	0	0	0	2	1	2009-07-04	2009-08-30	85	3	1	0	0	0	0	30	1	96	0	39.2	116	0	90	103	1	1	1	10670	15.07		0		1	0	0		0	1	0	0	3	0	0	1	0	0
42	0	2008-10-20	1	0	0	0	0	2	1	2008-10-20	2008-10-26	49	1	0	0	0	3	0	17	0	95	0	39.6	180	0	54	116	0	0	0	4800	0.09		0		0	0	0		0	1	0	0	6	0	1	1	1	0
43	0	2008-09-10	1	0	0	0	0	2	1	2008-09-10	2008-09-26	92	3	1	0	0	0	0	24	1	100	0	40	176	0	65	103	0	0	0	2200	0.18		0		0	0	0		0	1	0	0	3	0	0	1	0	0
44	0	2008-05-06	1	0	0	0	0	2	1	2008-05-06	2008-05-15	75	2	1	0	0	0	0	22	1	98	0	39.4	161	0	70	121	0	0	0	16300	1.79	1.4	0	0	0	0	0		0	1	0	0	0	0	0	0	0	0
45	0	2008-01-22	1	0	0	0	0	2	4	2008-01-22	2008-04-01	80	3	0	0	0	0	0	25	1	95	0	38.1	210	0	130	131	0	0	0	6100	36.57		0		0	0	0		0	1	0	0	2	0	1	0	0	0
46	0	2008-01-21	1	0	0	0	0	2	1	2008-01-21	2008-02-01	72	2	0	0	3	0	0	17	0	100	0	32.7	153	0	92	100	1	1	0	14900	27.62	1.8	0	0	0	0	0		0	1	0	0	3	0	0	1	0	0
47	0	2008-01-16	1	0	0	0	0	3	1	2007-12-22	2008-02-26	92	3	0	0	2	0	1													5500	6.48		0		0	0	0		1	0	0	0	0	0	0	0	0	0
48	0	2007-12-30	1	0	0	0	0	1	3	2007-12-30	2008-03-26	92	3	1	0	0	0	0			95	0	37.1	154	0	96		0	0	0	25600	32.02		0		0	0	0		0	0	0	1	3	0	0	1	0	0
49	0	2007-06-13	1	0	0	0	0	0	1	2007-06-13	2007-06-28	73	2	1	0	0	0	0			98	0	38	121	0	82	84	0	0	0	2240	0.21		0		0	0	0		0	1	0	0	3	0	0	1	0	0
50	0	2006-11-16	1	0	0	0	0	2	1	2006-11-16	2006-11-22	60	2	0	0	3	0	0			99	0	27.3	100	1		72	1	1	1	14050	3.23		0		0	0	0		1	0	0	0	0	0	0	0	0	0
51	0	2006-08-01	1	0	0	0	0	2	1	2006-08-01	2006-08-11	57	1	1	0	0	3	0			96	0	38.3	189	0	101	118	0	0	0	6100	0.63		0		0	0	0		0	1	0	0	3	0	0	1	0	0
52	0	2006-03-02	1	0	0	0	1	2	6	2006-03-02	2006-04-28	67	2	0	0	0	0	0	19	0	96	0	39.4	194	0	90	108	0	0	0	8600	31.13		0		0	0	0		0	0	0	0	0	0	0	0	0	0
53	0	2005-12-18	1	0	0	0	0	2	9	2005-12-18	2005-12-28	96	3	1	0	0	0				97	1	36.7	126	0	80		0	0	0	16500	6.54		0		0	0	0		1	0	0	0	0	0	0	0	0	0
54	0	2005-08-08	1	0	0	0	0	0	4	2005-08-08	2005-08-23	82	3	0	0	0	0	1					37	136	0	80	78	0	0	0	6760	4.3		0		0	0	0		1	0	0	0	0	0	0	0	0	0
55	1	2014-01-15	1	0	0	0	0	3	1	2013-12-20	2014-03-19	65	2	1	0	2	0	0	18	0	98	0	36.8	105	0	54	85	0	0	0	8630	10.19		0		0	0	0		0	0	0	0	0	0	0	0	0	0
56	1	2013-12-25	1	0	0	0	0	3	1	2013-11-05	2014-01-16	67	2	1	0	2	0	0			97	0	38.9	129	0	71	104	0	0	0	350	7.69		0		0	0	0		0	0	0	0	0	0	0	0	0	0
57	1	2013-09-07	1	0	0	0	0	2	1	2013-09-07	2013-09-13	55	1	0	0	0	3	1	24	1	96	0	38.7	100	1	56	103	0	0	1	19370	6.42	3	0	0	0	0	0		0	0	0	0	0	0	0	0	0	0
58	1	2013-08-25	1	0	0	0	0	2	1	2013-08-25	2013-09-09	70	2	0	0	0	0	0	24	1	98	0	38.4	118	0	52	78	0	0	0	9000	2.99	1.9	0	0	0	0	0		0	1	0	0	3	0	0	1	0	0
59	1	2013-08-13	1	0	0	0	0	0	4	2013-08-13	2013-10-04	80	3	1	0	0	0	0					38.3	104	0	56	106	0	0	0	9640	19.81		0		0	0	0		0	1	0	0	3	0	0	1	0	0
60	1	2013-07-30	1	0	0	0	0	0	18	2013-07-30	2013-08-29	40	1	1	0	0	0	0			97	0	37.7	151	0	91	107	0	0	0	13430	18.57		0		0	0	0		1	0	0	0	0	0	0	0	0	0
61	1	2013-02-17	1	0	0	0	0	2	3	2013-02-17	2013-05-10	67	2	1	0	0	3	0	18	0			25.8				65	2	1	1	14130	33.42	11	1	1	1	1	1		0	0	0	1	3	0	0	1	0	0
62	1	2012-11-16	1	0	0	0	0	0	1	2012-11-16	2012-12-08	62	2	1	0	0	0	0			92	0	38.8	86	1	55	106	0	0		3400	6.08		0		0	0	0		1	0	0	0	0	0	0	0	0	0
63	1	2012-10-26	1	0	0	0	0	1	1	2012-10-27	2012-10-31	48	1	0	0	0	3	0	24	1	95	0	40.2	114	0	63	102	0	0	0	7830	2.43		0		0	0	0		1	0	0	0	0	0	0	0	0	0
64	1	2012-10-14	1	0	0	0	0	1	1	2012-10-14	2012-11-01	77	2	1	0	0	0	0	18	0	95	0	38.2	110	0	75	88	0	0	0	15390	0.3		0		0	0	0		1	0	0	0	0	0	0	0	0	0
65	1	2012-09-10	1	0	0	0	0	2	3	2012-09-10	2012-09-11	68	2	0		0	3	0	14	0	90	0	38	130	0	74	87	0	0	0	10170	10.5	2.9	0	0	0	0	0		1	1	0	0	3	0	0	1	0	0
66	1	2012-08-28	1	0	0	0	0	1	1			45	1	0	0	0	3	0			98	0	38.1	83	1	62	90	0	0		10410	2.82		0		0	0	0		0	0	0	0	0	0	0	0	0	0
67	1	2012-08-06	1	0	0	0	0	2	1	2012-08-06	2012-08-22	83	3	1	0	0	0	0	24	1	99	0	39.9	112	0	64	120	1	1	1	14940	6.27	0.9	0	0	0	0	0		1	0	0	0	0	0	0	0	0	0
68	1	2012-06-24	1	0	0	0	0	2	10			78	2	1	0	0	0	0	18	0	96	0	38.4	165	0	74	89	0	0	0	8790	1.24	1.5	0	0	0	0	0		0	0	0	0	0	0	0	0	0	0
69	1	2012-05-23	1	0	0	0	0	0	2	2012-05-23	2012-06-05	79	2	0	0	0	0	0	16	0	98	0	37.5	111	0	47	73	0	0	0	7650	7.36		0		0	0	0		0	1	0	0	1	1	0	0	0	0
70	1	2012-04-23	1	0	0	0	0	2	1	2012-04-23	2012-05-10	89	3	1	0	0	0	1	21	0	90	1	38.4	130	0	40	59	1	1	0	11060	0.59		0		0	0	0		1	0	0	0	0	0	0	0	0	0
71	1	2012-04-23	1	0	0	0	0	2	3	2012-04-23	2012-05-14	44	1	1	0	0	3	0	22	1	97	0	40.5	128	0	73	116	0	0	0	2090	12.23	2.1	0	0	0	0	0		0	0	0	0	0	0	0	0	0	0
72	1	2011-10-17	1	0	0	0	0	1	1			63	2	1	0	0	0	0			97	0	38.4	113	0	75	117	0	0	0	1250	1.91		0		0	0	0		0	1	0	0	1	1	0	0	0	0
73	1	2011-06-07	1	0	0	0	0	2	1			73	2	0	0	0	0	1	25	1	97	0	38.3	158	0	78	84	0	0	0	12260	4.39		0		0	0	0		1	0	0	0	0	0	0	0	0	0
74	1	2011-04-14	1	0	0	0	0	0				43	1	0	0	0	3	0					37.4	118	0	78	98	0	0	0	35050	29.62		0		0	0	0		0	0	0	0	3	0	0	1	0	0
75	1	2010-12-14	1	0	0	0	0	3	1	2010-11-08	2010-12-15	66	2	0	0	2	0	2	16	0			37	100	1	50	90				8960	3.88		1		0	1	1		0	0	0	0	0	0	0	0	0	1
76	1	2010-11-25	1	0	0	0	0	0	1	2010-11-25	2010-11-30	57	1	1	0	0	3	0	16	0	98	0	39.5	91	1	44	100	0	0	0	5290	0.35		0		0	0	0		0	1	0	0	3	0	0	1	0	0
77	1	2010-11-15	1	0	0	0	0	2	4	2010-11-15	2010-12-09	67	2	1	0	0	0	0	18	0	99	1	38.8	130	0	61	87	1	1	0	11200	5.09	2	0	0	0	0	0		1	0	0	0	0	0	0	0	0	0
78	1	2010-09-19	1	0	0	0	0	2	9	2010-09-19	2010-10-18	74	2	1	0	0	0	0	37	1	91	1	36.3	194	0	121	146	0	0	0	13110	31.98		0		0	1	1		0	0	0	0	0	0	0	0	0	0
79	1	2010-08-31	1	0	0	0	0	2	1	2010-08-31	2010-09-24	89	3	0	0	0	0	1	24	1	96	1	39	80	1	40	90	1	1	1	2510	29.59		1		0	0	0		0	0	0	0	0	0	0	0	0	1
80	1	2012-08-16	0	1	0	0	0	1	1	2012-08-15	2012-09-22	0	1	1	0	0	0	2			100	0	38.7	194	0			0	0	0	32850	0.77		0		0	0	0		0	0	0	0	0	0	0	0	0	0
81	1	2009-05-13	1	0	0	0	0	1	1	2009-05-12	2009-05-26	67	2	0	0	0	0	0	12	0	96	0	36.5	120	0	75	74	0	0	0	15280	0.04		0		0	0	0		0	0	0	0	0	0	0	0	0	0
82	1	2008-06-27	1	0	0	0	0	0	11	2008-06-27	2008-09-08	66	2	1	0	0	3	0			96	0	38.6	130	0	60	94	0	0	0	8000	8.52		0		0	0	0		0	0	0	0	0	0	0	0	0	0
83	1	2008-06-01	1	0	0	0	0	2	17	2008-06-01	2008-09-24	58	1	1	0	0	0	0													24850	16.76		0		0	0	0		0	0	0	0	0	0	0	0	0	0
84	1	2007-11-02	1	0	0	0	0	2	1	2007-11-02	2007-12-06	91	3	0	0	2	0	1	34	1	90	1	39.6	149	0	117	162	1	1	1	9000	7.53		0		0	0	0		0	0	0	0	0	0	0	0	0	1
85	1	2007-10-05	1	0	0	0	0	3	1	2007-10-05	2007-10-26	0	1	0	0	2	0	2	60	1	99	0	37.3	67	1	40	124			1	10600	1.12		0		0	0	0		0	0	0	0	0	0	0	0	0	0
86	1	2007-03-23	1	0	0	0	0	2	1	2007-03-24	2007-04-02	67	2	1	0	0	0	1	21	0	99	1	40	162	0	44	68	1	1	0	5700	0.65		0		0	0	0		0	1	0	0	3	0	0	1	0	0
87	1	2007-07-18	1	0	0	0	0	1	3	2007-07-18	2007-08-07	81	3	0	0	0	0	2	23	1	98	0	36.6	113	0	64	79	2	1	1	13000	11		0		0	0	0		0	0	0	0	0	0	0	0	0	1
88	1	2007-02-08	1	0	0	0	0	2	1	2007-02-08	2007-04-27	56	1	0	0	0	0	0	20	0	100	1	35.4	89	1	47	99	0	0	0	15550	7.16		0		0	0	0		1	0	0	0	0	0	0	0	0	0
89	1	2005-09-13	1	0	0	0	0	2	3	2005-09-13	2005-09-21	79	2	1	0	0	0	0	21	0	96	0	40.3	138	0	74	84	0	0	0	12400	1.21		0		0	0	0		0	1	0	0	0	0	0	0	0	0
90	1	2005-04-26	1	0	0	0	0	0	60	2005-04-26	2005-06-29	71	2	0	0	0	0	0	28	1			38.1	140	0	53	84	0	0	0	7500	29.27		0		1	1	1		0	0	0	0	1	1	0	0	0	0
91	1	2005-03-08	1	0	0	0	0	2	30			50	1	0	0	0	3	0	18	0	93	0	35.7	149	0	102	118	0	0	0	16490	20.22		0		0	0	0		0	0	0	0	3	0	0	1	0	0
92	1	2004-02-13	1	0	0	0	0	1	7	2004-02-12	2004-03-02	79	2	1	0	0	0	1					39.9	103	0	89	120	0	0	0	19600	14.73		0		0	0	0		1	0	0	0	0	0	0	0	0	0
93	1	2003-12-19	1	0	0	0	0	0	12	2003-12-19	2004-02-24	36	1	0	0	0	3	0													11130	13.27		0		0	0	0		0	0	0	0	0	0	0	0	0	0
94	1	2003-07-01	1	0	0	0	0	3	1	2003-06-12	2003-08-13	49	1	0	0	2	0	1													7220	2.26		0		0	0	0		0	0	0	0	0	0	0	0	0	0
95	1	2006-12-29	1	0	0	0	0	2	1	2006-12-29	2007-01-06	78	2	1	0	0	0	0	23	1	94	0	39.1	203	0	59	78	1	1	1	17900	6.83		0		0	0	0		0	1	0	0	3	0	0	1	0	0
96	1	2006-11-07	1	0	0	0	0	1	2	2006-11-03	2006-12-12	65	2	1	0	0	0	0										0	0		13100	0.64		0		0	0	0		0	0	0	0	0	0	0	0	0	0
97	1	2006-10-16	1	0	0	0	0	1	1	2006-10-16	2006-10-24	24	1	1	0	0	0	0					37.8					0	0		6900	0.7		0		1	0	0		1	0	0	0	0	0	0	0	0	0
98	1	2006-08-21	1	0	0	0	0	0	8	2006-08-21	2006-12-26	74	2	1	0	0	0	0										0	0		11880	23.55		0		0	0	0		0	1	0	0	3	0	0	1	0	0
99	1	2005-11-26	1	0	0	0	0	2	1	2005-11-26	2005-12-09	0	1	0	0	2	0	2	28	1	99	0	36.4	67	1	34	180			1	6300	3.03		0		0	0	0		1	0	0	0	0	0	0	0	0	0
100	1	2005-11-18	1	0	0	0	0	3	1	2005-10-07	2006-01-26	41	1	1	0	2	0	0													7070	6.58		0		0	0	0		0	0	0	0	0	0	0	0	0	0
101	1	2006-08-01	1	0	0	0	0	2	1	2006-08-01	2006-08-11	57	1	1	0	0	3	0			96	0	38.3	189	0	101	118	0	0	0	6100	0.63		0		0	0	0		0	1	0	0	3	0	0	1	0	0
102	1	2003-04-22	1	0	0	0	0	2	1	2003-04-22	2003-05-03	59	1	1	0	1	0	0	14	0	94	0	36	116	0	81	71	3	1	0	10900	0.4		0		0	0	0		1	0	0	0	0	0	0	0	0	0
103	1	2010-06-26	1	0	0	0	0	2	10			60	2	0	0	0	3	0	19	0	99	0	36.6	161	0	86	113	0	0	0	24890	31.08		0		0	0	0		0	0	0	0	3	0	0	1	0	0
104	1	2009-12-24	1	0	0	0	0	2	20	2009-12-24	2010-01-31	79	2	0	0	0	0	0	33	1	98	1	36.8	124	0	80	131	0	0	0	4390	0.93		0		0	1	0		0	1	0	0	0	0	0	0	0	0
105	1	2009-12-12	1	0	0	0	0	2	1	2009-12-12	2009-12-22	56	1	1	0	0	3	0			96	0	39.8	144	0	56	118	0	0	0	5590	0.25		0		0	0	0		0	1	0	0	3	0	0	1	0	0
106	1	2006-09-04	1	1	0	0	0	2	2	2009-09-02	2009-11-04	64	2	0	0	0	0	0	30	1	100	1	39.2	205	0	113	120	2	1	1	16400	9.22		0		0	0	0		0	0	0	0	0	0	0	0	0	0
107	2	2014-01-10	1	0	0	0	0	2	10	2014-01-10	2014-04-10	64	2	1	0	0	3	0	20	0	95	0	38.8	128	0	69	118	0	0	0	26830	36.46	3.9	0	0	0	0	0		0	1	0	0	2	0	1	0	0	0
108	2	2013-04-06	1	0	0	0	1	2	6	2013-04-06	2013-05-20	76	2	0	0	0	0	0	21	0	93	0	36.8	108	0	74	141	0	0	0	16290	29.7	2.5	0	0	1	0	0		0	0	0	0	0	0	0	0	0	0
109	2	2012-01-13	1	0	0	0	0	2	1	2012-01-13	2012-02-13	69	2	0	0	3	0	0	18	0	100	0	34.5	120	0	70	65	0	0	1	18580	19.77	4.7	1	1	0	1	1		0	1	0	0	7	0	1	1	0	0
110	2	2011-11-26	1	0	0	0	0	2	1	2011-11-26	2011-12-07	46	1	0	0	0	3	0	24	1	99	0	39.2	157	0	90	111	0	0	0	14630	0.33	2.2	0	0	0	0	0		0	1	0	0	2	0	1	0	0	0
111	2	2011-11-18	1	0	0	0	0	2	1	2011-11-18	2011-12-12	71	2	0	0	0	0	0	18	0	97	0	39.1	110	0	51	104	1	1	0	4850	16.78	0.9	0	0	0	0	0		0	0	0	0	0	0	0	0	0	1
112	2	2011-11-11	1	0	0	0	0	1	8	2011-11-11	2011-11-26	25	1	1	0	0	3	0			100	0	36.4	88	1	45	47	0	0		10760	2.27		0		0	0	0		0	0	1	0	0	0	0	0	0	0
113	2	2011-04-11	1	0	0	0	0	0	4	2011-04-11	2011-05-27	52	1	1	0	0	3	0	16	0	98	0	35.8	97	1	71	93	0	0	0	21440	37.66		0		0	0	0		0	1	0	0	3	0	0	1	0	0
114	2	2011-02-12	1	0	0	0	0	1	3	2011-02-12	2011-03-13	69	2	0	0	0	0	0	15	0	88	1	38.8	105	0	82	118			0	26240	28.94		0		1	1	1		0	0	0	0	1	1	0	0	0	0
115	2	2010-09-13	1	0	0	0	0	2	1	2011-09-13	2011-09-25	19	1	1	0	4	2	0	18	0	97	0	38.4	107	0	72	108	0	0	0	17420	6.7		0		0	0	0		0	0	0	0	0	0	0	0	0	0
116	2	2007-09-19	1	0	0	0	0	1	1	2007-09-19	2007-09-26	16	1	1	0	0	0	0					40.1	118	0	50	90	0	0	0	18710	6.55		0		0	0	0		1	0	0	0	0	0	0	0	0	0
117	2	2004-11-29	1	0	0	0	0	3	1	2004-11-07	2004-12-03	64	2	0	0	2	0	1													11250	10.18		0		0	0	0		0	1	0	0	3	0	0	1	0	0
118	2	2004-02-14	1	0	0	0	0	1	3	2004-02-14	2004-03-05	61	2	0	0	0	0	0					36.8	134	0	53	92	0	0	0	25900	16.95		0		0	0	0		0	1	0	0	0	0	0	0	0	0
119	2	2004-04-22	1	0	0	0	0	0	2	2004-04-22	2004-05-14	69	2	0	0	0	1	0	14	0			37.6	130	0	76	84	0	0	0	13550	13.1		0		0	0	0		0	1	0	0	1	1	0	0	0	0
120	2	2002-05-08	1	0	0	0	0	2	3	2002-05-08	2002-06-06	79	2	0	0	0	0	0	24	1	99	1	38.3	151	0	85	118	0	0	0	24800	29.25		0		0	0	0		1	0	0	0	0	0	0	0	0	0
121	2	2002-03-04	1	0	0	0	0	0	4	2002-03-04	2002-06-16	27	1	0	0	0	3	0													5620	30.5		1		1	1	1		0	0	0	1	3	0	0	1	0	0
122	2	2004-02-24	0	0	0	1	0	2	3	2004-02-24	2004-03-11	57	1	0	0	0	0	0	20	0	100	0	37	130	0	64	114	0	0	0	8140	8.47		0		0	1	0		0	1	0	0	3	0	0	1	0	0
123	2	2002-05-22	1	0	0	1	0	2	1	2002-05-21	2002-06-18	41	1	0	0	0	3	0	17	0	99	0	37.5	144	0	77	112	0	0	0	17400	22.31		0		1	0	0		0	1	0	0	4	0	0	0	1	0
[truncated: 70 more columns]
